# Supplementary material for: Designing Probiotic Therapies With Broad-Spectrum Activity Against a Wildlife Pathogen
Source: Front Microbiol. 2020 Jan 22;10:3134. doi: 10.3389/fmicb.2019.03134 (PMC6987264; doi:10.3389/fmicb.2019.03134)
Supplement: Supplementary file 1 [file Data_Sheet_1.xlsx]

## Sheet: Sheet1
TABLE S1 Bacterial isolate information for strains used in the study.
Individual Bacteria Info and Accession Numbers
Bacteria	Code	Challenge code	GenBank	Base pairs
Acinetobacter sp. 2	AC6	AcinA	KC853110	1450
Acinetobacter sp. 4	W31	AcinB	KC853193	1446
Acinetobacter sp. 6	Ac B	AcinC	KC853125	1435
Chryseobacterium sp. 1	Ac H	ChrA	KC853131	1410
Chryseobacterium sp. 2	Ac 1	ChrB	KC853107	1420
Chryseobacterium sp. 7	W67	ChrC	KC853218	1415
Serratia sp. 1	Ac20	SerrA	KC853123	579
Serratia sp. 3	W15	SerrB	KC853181	1440
Serratia sp. 5	W8	SerrC	KC853175	586
Stentrophomonas sp. 1	AcL	StenA	KC853134	1438
Stentrophomonas sp. 4	W19	StenB	KF444793	1430
Stentrophomonas sp. 5	W39	StenC	KC853198	1050
Multi-Isolate Consortium Composition
Code	Isolate 1	Isolate 2	Isolate 3	Type
AcinA+B	AcinA	AcinB	NA	Single-Genus
ChrA+B	ChrA	ChrB	NA	Single-Genus
SerrA+B	SerrA	SerrB	NA	Single-Genus
StenA+B	StenA	StenB	NA	Single-Genus
AcinA+B+C	AcinA	AcinB	AcinC	Single-Genus
ChrA+B+C	ChrA	ChrB	ChrC	Single-Genus
SerrA+B+C	SerrA	SerrB	SerrC	Single-Genus
StenA+B+C	StenA	StenB	StenC	Single-Genus
Mix1	ChrB	SerrB	StenB	Multi-Genus
Mix2	AcinC	SerrC	StenC	Multi-Genus
Mix3	AcinA	ChrA	SerrA	Multi-Genus
Mix4	AcinB	ChrC	StenA	Multi-Genus
